# Supplementary material for: Novel Homozygous Missense Variant in GJA3 Connexin Domain Causing Congenital Nuclear and Cortical Cataracts
Source: Int J Mol Sci. 2021 Dec 27;23(1):240. doi: 10.3390/ijms23010240 (PMC8745576; doi:10.3390/ijms23010240)
Supplement: Supplementary file 1 [file ijms-23-00240-s001.zip]

Archive with 1 entries (1 files):
- ijms-1488006-supplementary.pdf
